# Supplementary material for: Targeting Annexin A1 as a Druggable Player to Enhance the Anti-Tumor Role of Honokiol in Colon Cancer through Autophagic Pathway
Source: Pharmaceuticals (Basel). 2023 Jan 1;16(1):70. doi: 10.3390/ph16010070 (PMC9862434; doi:10.3390/ph16010070)
Supplement: Supplementary file 1 [file pharmaceuticals-16-00070-s001.zip]

Archive with 1 entries (1 files):
- pharmaceuticals-2104327-supplementary.xlsx
