# Supplementary material for: Targeting Annexin A1 as a Druggable Player to Enhance the Anti-Tumor Role of Honokiol in Colon Cancer through Autophagic Pathway
Source: Pharmaceuticals (Basel). 2023 Jan 1;16(1):70. doi: 10.3390/ph16010070 (PMC9862434; doi:10.3390/ph16010070)
Supplement: Supplementary file 1 [file pharmaceuticals-16-00070-s001.zip › pharmaceuticals-2104327-supplementary.xlsx]

## Sheet: Sheet1
Table S1. The information of 50 colon cancer patients.
Patient	Age	Gender	Site	TNM	Stage	Status	Follow up	ANXA1 expression
							(month)
P1	68	male	Right-sided	T3 N2a	III	death	12	Positive
P2	46	male	Right-sided	T2 N0	I	survival	66	Negative
P3	61	male	Left-sided	T2 N0	I	survival	64	Positive
P4	66	male	Left-sided	T2 N1a	III	survival	64	Negative
P5	72	female	Left-sided	T3 N0	I	death	12	Positive
P6	54	female	Left-sided	T2 N1a	III	survival	63	Negative
P7	65	female	Right-sided	T3 N0	I	survival	63	Positive
P8	60	female	Right-sided	T2 N0	I	survival	62	Positive
P9	65	female	Right-sided	T1 N0	I	death	18	Negative
P10	71	male	Left-sided	T2 N0	I	survival	61	Negative
P11	67	female	Left-sided	T3 N0	I	survival	60	Positive
P12	75	male	Left-sided	T4 N0	I	death	12	Negative
P13	38	female	Left-sided	T4 N2b	III	death	17	Positive
P14	72	female	Right-sided	T3 N0	I	death	58	Positive
P15	77	male	Left-sided	T2 N0	I	survival	58	Negative
P16	59	male	Right-sided	T4 N2a	III	death	16	Negative
P17	67	female	Right-sided	T2 N1a	III	survival	57	Negative
P18	65	female	Left-sided	T4 N0	I	death	56	Positive
P19	74	female	Left-sided	T2 N0	I	death	54	Positive
P20	50	female	Left-sided	T3 N0	I	death	24	Positive
P21	62	female	Left-sided	T2 N0	I	survival	53	Negative
P22	53	male	Right-sided	T3 N0	I	death	42	Negative
P23	51	female	Left-sided	T3 N2b	III	death	7	Positive
P24	48	male	Left-sided	T4 N2a	III	death	30	Negative
P25	74	female	Right-sided	T4 N2a	III	death	3	Positive
P26	53	male	Right-sided	T2 N0	I	survival	50	Negative
P27	73	female	Left-sided	T2 N0	I	survival	48	Negative
P28	71	male	Left-sided	T2 N0	I	death	47	Positive
P29	63	female	Right-sided	T2 N0	I	survival	47	Negative
P30	75	female	Right-sided	T2 N1a	III	survival	46	Negative
P31	78	male	Left-sided	T2 N0	I	death	46	Positive
P32	57	male	Right-sided	T2 N0	I	death	46	Positive
P33	57	male	Right-sided	T3 N1a	III	survival	45	Negative
P34	75	male	Left-sided	T2 N0	I	survival	44	Negative
P35	70	female	Right-sided	T3 N1a	III	death	24	Positive
P36	49	female	Right-sided	T2 N2a	III	survival	41	Negative
P37	74	female	Left-sided	T4 N0	I	death	5	Positive
P38	58	male	Left-sided	T2 N0	I	survival	40	Negative
P39	71	female	Right-sided	T3 N1a	III	survival	40	Negative
P40	71	male	Left-sided	T2 N0	I	survival	40	Negative
P41	71	male	Right-sided	T4 N2a	III	death	39	Positive
P42	48	male	Left-sided	T4 N0	I	death	39	Positive
P43	67	male	Right-sided	T3 N1a	III	death	5	Negative
P44	71	male	Right-sided	T3 N2b	III	death	4	Positive
P45	73	male	Right-sided	T2 N2b	III	death	12	Positive
P46	42	female	Right-sided	T3 N0	I	death	0.5	Positive
P47	65	female	Left-sided	T3 N1a	III	death	16	Positive
P48	50	female	Right-sided	T2 N0	I	death	8	Negative
P49	75	male	Right-sided	T2 N1a	III	death	8	Negative
P50	61	female	Left-sided	T2 N0	I	survival	68	Positive
